# Supplementary material for: Investigations of the effect of the amount of biochar on soil porosity and aggregation and crop yields on fertilized black soil in northern China
Source: PLoS One. 2020 Nov 17;15(11):e0238883. doi: 10.1371/journal.pone.0238883 (PMC7671521; doi:10.1371/journal.pone.0238883)
Supplement: S1 File — (XLSX) [file pone.0238883.s001.xlsx]

## Sheet: fig1
		（kg/ha）
		2013-soybean	2014-maize	2015-soybean
	NPK	2417	7841	2410.21
	BC1	2824.95	8250	2745.61
	BC2	2778	8942.31	2702.33
	BC3	2750.7	9432.69	2467.3

## Sheet: fig2
	处理	Total porosity	Pore distribution/ cm3g-1
		%	Total pore volume	>75 µm	30-75 µm	5-30 µm	0.1-5 µm	0.1-0.01 µm	<0.01 µm
			/cm3g-1
	NPK	48.01d	0.2552d	0.0966b	0.0243b	0.0361c	0.0602d	0.0258c	0.0122ab
	BC1	51.91a	0.2735a	0.0908d	0.0266c	0.0398a	0.0703a	0.0329a	0.0131a
	BC2	53.42b	0.2771b	0.0879c	0.0217a	0.0440b	0.0787b	0.0327a	0.0121ab
	BC3	49.33c	0.2628c	0.0989a	0.0210d	0.0403b	0.0615c	0.0289b	0.0122ab

## Sheet: fig3
	Treatments	Aggregate composition %				Macro-aggregates	MWD*
		>2 mm	2-0.25 mm	0.25-0.106 mm	<0.106 mm	(>0.25mm）	/mm
	NPK	12.76d	52.53a	21.94a	12.77b	65.29d	0.50d
	BC1	22.09b	50.16b	14.72c	13.03b	72.25b	0.66b
	BC2	28.04a	47.55d	14.57c	9.84c	75.59a	0.77a
	BC3	19.62c	49.02c	16.03b	15.33a	68.64c	0.61c

## Sheet: fig4
			SOC concentration				SOC/TN
	Treatment	TOC	>2	2-0.25	0.25-0.106	<0.106	>2	2-0.25	0.25-0.106	<0.106
			mm	mm	mm	mm	mm	mm	mm	mm
			g kg-1	g kg-1	g kg-1	g kg-1
	NPK	17.78d	15.24 c	16.62 c	15.32 b	12.50 b	6.33	7.63	6.77	6.04
	BC1	19.49c	17.28 b	17.92 c	15.12 b	13.31 a	6.53	7.51	5.64	5.66
	BC2	20.67b	25.46 a	24.92 a	18.44 a	14.09 a	10.38	10.03	7.15	5.96
	BC3	21.37a	17.94 b	22.64 b	18.69 a	15.51 a	8.41	9.87	7.93	5.91

## Sheet: fig5
	粘粒clay/%	>2	2-0.25	0.25-0.106	<0.106	MWD	sum
	NPK	1.83	1.92	2.09	3.14	0.45938	0
	BC1	1.82	1.76	2.18	2.76	0.74723	0
	BC2	1.6	1.64	2.02	2.93	0.6475	0
	BC3	1.77	1.54	2.1	2.66	0.53116	0
			>2				2-0.25				0.25-0.106					<0.106

## Sheet: fig7
		%
	峰范围/cm-1	3730-3547	3558-3023	2949-2893	2893-2826	1766-1560	1504-827		峰范围/cm-1	2949-2826	1766-1560		2949-2826	1766-1560
序号	官能团/cm-1	自由O-H	多糖N-H或O-H	脂肪C-H	脂肪C-H2	芳香C=C	多糖C-O或无机Si-O		官能团/cm-1	脂肪C	芳香C	脂肪C/芳香C	脂肪C	芳香C	脂肪C/芳香C
1	12Y <0.106	2.63492	7.91758	0.192174	0.00960871	3.22959	86.0161		12Y <0.106	0.201783	3.22959	0.0624793	0.201783	3.22959	0.0624793
2	12Y 0.106	2.58319	9.18089	0.0496433	0.00277725	3.28548	84.898		12Y 0.106	0.0524205	3.28548	0.0159552	0.0524205	3.28548	0.0159552
3	12Y 2-0.25	2.75149	12.5976	0.255583	0.0352529	3.12869	81.2314		12Y 2-0.25	0.290836	3.12869	0.0929577	0.290836	3.12869	0.0929577
4	12Y >2	2.91764	9.85183	0.0929319	0.0241518	3.02685	84.0866		12Y >2	0.117084	3.02685	0.0386817	0.117084	3.02685	0.0386817
5	18Y <0.106	2.40735	8.36831	0.382087	0.043554	3.04878	85.7499		18Y <0.106	0.425641	3.04878	0.13961	0.425641	3.04878	0.13961
6	18Y 0.106	2.7495	7.62011	0.0803068	0.0281074	2.70032	86.8217		18Y 0.106	0.108414	2.70032	0.0401487	0.108414	2.70032	0.0401487
7	18Y 2-0.25	3.08183	8.36311	0.110791	0.0170448	3.08249	85.3447		18Y 2-0.25	0.127836	3.08249	0.0414717	0.127836	3.08249	0.0414717
8	18Y >2	2.47788	11.7042	0.0505689	0.0278129	2.53603	83.2035		18Y >2	0.0783818	2.53603	0.0309073	0.0783818	2.53603	0.0309073
9	6Y <0.106	2.09717	10.1537	0.134808	0.00972844	2.07772	85.5269		6Y <0.106	0.144537	2.07772	0.0695652	0.144537	2.07772	0.0695652
10	6Y 0.106	2.77178	8.63245	0.115062	0.0196447	2.78487	85.6762		6Y 0.106	0.134707	2.78487	0.0483708	0.134707	2.78487	0.0483708
11	6Y 2-0.25	2.37066	9.33661	0.0756897	0.0110678	2.81766	85.3883		6Y 2-0.25	0.0867575	2.81766	0.0307907	0.0867575	2.81766	0.0307907
12	6Y >2	2.00595	9.65729	0.100425	0.0750006	3.2924	84.8689		6Y >2	0.175425	3.2924	0.0532819	0.175425	3.2924	0.0532819
13	NPK <0.106	3.46379	8.88377	0.149081	0.0302192	2.92522	84.5479		NPK <0.106	0.179301	2.92522	0.0612948	0.179301	2.92522	0.0612948
14	NPK 0.106	2.93988	8.37297	0.0769542	0.0219869	2.32714	86.2611		NPK 0.106	0.0989412	2.32714	0.0425162	0.0989412	2.32714	0.0425162
15	NPK 2-0.25	2.78052	17.6787	0.170419	0.0627859	0.322899	78.9847		NPK 2-0.25	0.233205	0.322899	0.722222	0.233205	0.322899	0.722222
16	NPK >2	2.55039	9.29072	0.212927	0.0212927	3.04249	84.8822		NPK >2	0.23422	3.04249	0.0769829	0.23422	3.04249	0.0769829
									soybean-maize rotation
	脂肪C	>2	2-0.25			0.25-0.106	<0.106		MWD	脂肪C	>2	MWD
	NPK	0.23422	0.233205	0.467425	0.278242	0.0989412	0.179301		0.49684	NPK	0.23422	0.45938
	BC1	0.175425	0.0867575	0.262183	0.279243	0.134707	0.144537		0.658453	BC1	0.175425	0.74723
	BC2	0.117084	0.290836	0.40792	0.254203	0.0524205	0.201783		0.7704	BC2	0.117084	0.6475
	BC3	0.0783818	0.127836	0.206218	0.534056	0.108414	0.425641		0.61221	BC3	0.0783818	0.53116
	芳香C	>2	2-0.25			0.25-0.106	<0.106
	NPK	3.03	0.322899	3.3529	4.40714	2.32714	2.08		0.49684
	BC1	3.2924	2.81766	6.11006	5.71487	2.78487	2.93		0.658453
	BC2	3.04	3.12869	6.16869	6.51508	3.28548	3.22959		0.7704
	BC3	2.53603	3.08249	5.61852	5.7491	2.70032	3.04878		0.61221
	脂肪C/芳香C	>2	2-0.25			0.25-0.106	<0.106
	NPK	0.0769829	0.722222	0.799205	0.103811	0.0425162	0.0612948		0.49684
	BC1	0.0532819	0.0307907	0.0840725	0.117936	0.0483708	0.0695652		0.658453
	BC2	0.0386817	0.0929577	0.131639	0.0784345	0.0159552	0.0624793		0.7704
	BC3	0.0309073	0.0414717	0.072379	0.179759	0.0401487	0.13961		0.61221
	多糖C	>2	2-0.25			0.25-0.106	<0.106
	NPK	84.5479	86.2611	170.809	163.867	78.9847	84.8822
	BC1	85.5269	85.6762	171.203	170.257	85.3883	84.8689
	BC2	86.0161	84.898	170.914	165.318	81.2314	84.0866
	BC3	85.7499	86.8217	172.572	168.548	85.3447	83.2035
